# Supplementary material for: Gene editing and elimination of latent herpes simplex virus in vivo
Source: Nat Commun. 2020 Aug 18;11:4148. doi: 10.1038/s41467-020-17936-5 (PMC7435201; doi:10.1038/s41467-020-17936-5)
Supplement: Supplementary file 4 — Source Data [file 41467_2020_17936_MOESM4_ESM.xlsx]

## Sheet: Data Fig. 1b
ddPCR quantification of HSV genomes (per 1e6 cells)
	Controls									HSV1m5									HSV1m8									HSV1m5+HSV1m8
SCG	99400	20000	6090	57000	21400	32500	7170	32900		15400	14700	2760	24200	9690	2130	64400	28200	23300	10	694	19900	16700	4490	13100	10200	4270		671	6120	9380	10200	10500	14200	4500	4220	6130
R-TG	47100	44500	13200	19000	58300	81700	31700	45500		51400	213000	15800	99900	54700	76300	62100	95900	122000	56400	20300	142000	11600	8970	71300	58000	63600		16200	6480	9160	8690	15200	11700	6000	5780	7640

## Sheet: Data Fig. 1c
NGS analysis m5 site (percent mutations)
	HSV1m5								HSV1m5+HSV1m8
SCG	8.3	3.37	0.04	7.42	15.46	1.31	0.01	1.92	4.27	0.03	2.01	8.11	1.11	6.94	1.52	7.98	0.03	4.59
TG	0.84	0.59	0.48	2.19	1.22	0.4	1.05	0.52	1	1.45	0.58	3.27	0.08	0.49	0.18	1.11	1.25	0.72

## Sheet: Data Fig.1d
NGS analysis m8 site (percent mutations)
	HSV1m8									HSV1m5+HSV1m8
SCG	0.08	0.08	0.05	1.11	0.13	1.82	1.63	2.87		0.1	0.08	0.94	1.12	1.02	0.06	0.12	2.05	0.14
TG	0.09	0.1	0.14	0.11	0.48	0.11	0.14	0.19		0.24	0.21	0.29	0.3	0.24	0.13	0.07	0.1	0.07

## Sheet: Data Fig. 2b
ddPCR quantification of HSV genomes (per 1e6 cells)
	CTRL						m5
SCG	50500	11000	42100				9600	3390	9610	13200	2390	14800
TG	122000	12100	88800				52700	21500	116000	61600	117000	73900

## Sheet: Data Fig. 2c
NGS analysis m5 target site (Percent mutations)
	TG						SCG
	1.28	7.56	2.19	2.91	6.55	7.12	9.66	16.9	13.82	28.89	17.24	8.72

## Sheet: Data Fig. 2e
ddPCR quantification of HSV genomes (per 1e6 cells)
	CTRL												m5+m8
SCG	9080	24000	39200	3600	54000	10300	7460	13400	20200	10600	36300	18100	0	5900	8270	3510	174	63.9	0	5150	3100	2250	2000	1240
TG	18900	61700	75400	17300	53400	40500	28100	26900	46400	36700	39300	26600	0	35800	41000	18800	6690	12300	0	35700	28200	14600	29100	30100

## Sheet: Data Fig. 2f
NGS analysis m5 and m8 target sites (Percent mutations)
	m5												m8
SCG	13.25	0.64	9.04	0.03	4.39	6.4	2.84	5.71	0	0.02			0.05	0.48	2.96	0.09	0.1	0.06	0.1	0.07	0.04	0.05	0.08
TG	4.29	7.14	4.72	0.05	2.56	7.41	1.63	3.69	1.33	5.38			1.26	0.49	1.4	0.03	0.04	0.91	0.02	0.21	0.06	0.43	0.05

## Sheet: Data Fig. 3b
ddPCR quantification of HSV genomes (per 1e6 cells)
	CTRL												m4
SCG	9080	24000	39200	3600	54000	10300	7460	13400	20200	10600	36300	18100	5960	27200	0	2510	no value	2340	19700	16400	8040	0	9450	108
TG	18900	61700	75400	17300	53400	40500	28100	26900	46400	36700	39300	26600	25100	21000	0	15500	8330	37300	51800	39500	11200	227	45400	4310

## Sheet: Data Fig. 3c
NGS analysis m4 target site (Percent mutations)
	HSV1m4
SCG	1.35	5.37	0.2	0.71	0.02	4.84	2.71	1.13	0.01	1.34	0.02
TG	0.17	2.05	0.03	0.01	0.04	1.18	1.55	0.84	0.02	3.15	0.01

## Sheet: Data Fig. 3e
ddPCR quantification of HSV genomes (per 1e6 cells)
	CTRL										m5+m4
SCG	23500	55800	58300	28300	13800	60000	27800	69000	43200	54200	4160	1390	3720	9450	8400	19000	17900	1700	4580	5600
TG	130000	119000	107000	25900	66100	32300	28100	118000	66200	77400	60600	38600	35400	11900	29600	84100	27100	232000	36100	41000

[truncated: 54 more sheets: Data Fig. 3f, Data Fig. 4b, Data Fig. 4c, Data Fig. 4d, Data Fig. 4e, Gel Fig. 5b, Gel Fig. 5c, Data fig. 5e, Data Fig. 5f, Data Fig. 6b, Data Fig. 6c, Data Fig. 6d, Data Fig. 6e, Data Fig. 6f, Data Fig. 6g, Data Fig. 6h, Data Fig. 6i, Data Fig. 6j, Data Fig. 6k, Data Fig. 8b …]
